# Supplementary material for: Aminobenzothiazole derivatives stabilize the thermolabile p53 cancer mutant Y220C and show anticancer activity in p53-Y220C cell lines
Source: Eur J Med Chem. 2018 May 25;152:101–14. doi: 10.1016/j.ejmech.2018.04.035 (PMC5986712; doi:10.1016/j.ejmech.2018.04.035)
Supplement: Supplementary data 1 [file mmc1.xlsx]

## Sheet: Sheet1
compound number	Chemical structure	SMILE structure
1		CCN1C2=C(C=CC=C2)C3=C1C=CC(CNC)=C3
2		CN(C=C1C2=CC=CC=C2)N=C1N3C=CC=C3
3		OC1=C(CN2CCC(N(CC)CC)CC2)C=C(C#CCNC3=CC=CC=C3)C=C1I
4		OC1=C(C(O)=O)C=C(I)C=C1I
5		OC1=C(C(O)=O)C=CC(N)=C1
6		O=C(OC)C1=C(OC)C(I)=C(N)C(I)=C1
7		O=C(OC)C1=C(OC)C(I)=C(N2C=CC=C2)C(I)=C1
8		O=C(OC)C1=C(O)C(I)=C(N2C=CC=C2)C(I)=C1
9		OC1=C(C(O)=O)C=C(I)C(N2C=CC=C2)=C1I
10		O=C(NCCN(C)C)C1=C(O)C(I)=C(N2C=CC=C2)C(I)=C1
11		O=C(N1CCN(C)CC1)C2=C(O)C(I)=C(N3C=CC=C3)C(I)=C2
12		O=C(NC)C1=C(O)C(I)=C(N2C=CC=C2)C(I)=C1
13		OC1=C(CO)C=C(I)C(N2C=CC=C2)=C1I
14		O=C(N(C)OC)C1=C(O)C(I)=C(N2C=CC=C2)C(I)=C1
15		OC1=C(C(NO)=O)C=C(I)C(N2C=CC=C2)=C1I
16		O=CC1=C(O)C(I)=C(N2C=CC=C2)C(I)=C1
17		CN(C)CC1=C(O)C(I)=C(N2C=CC=C2)C(I)=C1
18		O=C(OC)C1=C(F)C=C(N)C=C1
19		O=C(OC)C1=C(F)C(I)=C(N)C(I)=C1
20		O=C(OC)C1=C(F)C(I)=C(N2C=CC=C2)C(I)=C1
21		IC1=C(N2C=CC=C2)C(I)=CC3=C1NNC3=O
22		O=C(OC)C1=C(OC)C=C(N)C(I)=C1
23		O=C(OC)C1=C(O)C=C(N)C(I)=C1
24		O=C(OC)C1=C(O)C=C(N)C(C2=CC=CC=C2)=C1
25		O=C(OC)C1=C(O)C=C(N)C(C2=CC=C(F)C=C2)=C1
26		O=C(OC)C1=C(O)C=C(N)C(C2=CC=C(OC)C=C2)=C1
27		O=C(OC)C1=C(O)C(I)=C(N)C(C2=CC=CC=C2)=C1
28		O=C(OC)C1=C(O)C(I)=C(N)C(C2=CC=C(F)C=C2)=C1
29		O=C(OC)C1=C(O)C(I)=C(N)C(C2=CC=C(OC)C=C2)=C1
30		O=C(OC)C1=C(O)C(I)=C(N2C=CC=C2)C(C3=CC=CC=C3)=C1
31		O=C(OC)C1=C(O)C(I)=C(N2C=CC=C2)C(C3=CC=C(F)C=C3)=C1
32		O=C(OC)C1=C(O)C(I)=C(N2C=CC=C2)C(C3=CC=C(OC)C=C3)=C1
33		O=C(O)C1=C(O)C(I)=C(N2C=CC=C2)C(C3=CC=CC=C3)=C1
34		O=C(O)C1=C(O)C(I)=C(N2C=CC=C2)C(C3=CC=C(F)C=C3)=C1
35		O=C(O)C1=C(O)C(I)=C(N2C=CC=C2)C(C3=CC=C(OC)C=C3)=C1
36		NC1=CC(OC(C)(C)OC2=O)=C2C=C1O
37		NC1=CC(OC(C)(C)OC2=O)=C2C=C1O[Si](C)(C)C(C)(C)C
38		NC1=C(I)C(OC(C)(C)OC2=O)=C2C=C1O[Si](C)(C)C(C)(C)C
39		O=C1OC(C)(C)OC2=C1C=C(O[Si](C)(C)C(C)(C)C)C(N3C=CC=C3)=C2I
40		OC1=CC2=C(OC(C)(C)OC2=O)C(I)=C1N3C=CC=C3
41		O=C1OC(C)(C)OC2=C1C=C(OCC)C(N3C=CC=C3)=C2I
42		O=C1OC(C)(C)OC2=C1C=C(OCCC)C(N3C=CC=C3)=C2I
43		O=C1OC(C)(C)OC2=C1C=C(OCC=C)C(N3C=CC=C3)=C2I
44		O=C1OC(C)(C)OC2=C1C=C(OCCCC)C(N3C=CC=C3)=C2I
45		O=C1OC(C)(C)OC2=C1C=C(OCCC(F)(F)F)C(N3C=CC=C3)=C2I
46		O=C1OC(C)(C)OC2=C1C=C(OCCO)C(N3C=CC=C3)=C2I
47		O=C1OC(C)(C)OC2=C1C=C(OCCC3=CC=CC=C3)C(N4C=CC=C4)=C2I
48		O=C1OC(C)(C)OC2=C1C=C(OCC(C)C)C(N3C=CC=C3)=C2I
49		OC1=C(C(O)=O)C=C(OCC)C(N2C=CC=C2)=C1I
50		OC1=C(C(O)=O)C=C(OCCC)C(N2C=CC=C2)=C1I
51		OC1=C(C(O)=O)C=C(OCC=C)C(N2C=CC=C2)=C1I
52		OC1=C(C(O)=O)C=C(OCCCC)C(N2C=CC=C2)=C1I
53		OC1=C(C(O)=O)C=C(OCCC(F)(F)F)C(N2C=CC=C2)=C1I
54		OC1=C(C(O)=O)C=C(OCCO)C(N2C=CC=C2)=C1I
55		OC1=C(C(O)=O)C=C(OCCC2=CC=CC=C2)C(N3C=CC=C3)=C1I
56		OC1=C(C(O)=O)C=C(OCC(C)C)C(N2C=CC=C2)=C1I
57		NC1=CC(OC)=C(C(OC)=O)C=C1S
58		NC1=CC(OC)=C(C(OC)=O)C=C1[Sn]CCC
59		NC1=CC(O)=C(C(O)=O)C=C1[Sn]CCC
60		OC1=C(C(O)=O)C=C([Sn]CCC)C(N2C=CC=C2)=C1I
61		NC1=CC=CC(OC)=C1C(OC)=O
62		O=C(OC)C1=C(OC)C=CC2=C1N=C(N)S2
63		O=C(OC)C1=C(OC)C([N+]([O-])=O)=CC2=C1N=C(N)S2
64		O=C(OC)C1=C(OC)C(N)=CC2=C1N=C(N)S2
65		O=C(OC)C1=C(OC)C(N)=C([N+]([O-])=O)C2=C1N=C(N)S2
66		O=C(OC)C1=C(OC)C(I)=C([N+]([O-])=O)C2=C1N=C(N)S2
67		O=C(OC)C1=C(OC)C(I)=C(N)C2=C1N=C(N)S2
68		O=C(OC)C1=C(OC)C(I)=C(N2C=CC=C2)C3=C1N=C(N)S3
69		O=C(OC)C1=C(OC)C(I)=C(N2C=CC=C2)C3=C1N=C(N(CC)CC)S3
70		OC(C1=C(O)C(I)=C(N2C=CC=C2)C3=C1N=C(N(CC)CC)S3)=O
71		O=C(OC)C1=C(O)C(I)=C(N2C=CC=C2)C3=C1N=C(N(CC)CC)S3
72		O=C(NCC)C1=C(O)C(I)=C(N2C=CC=C2)C3=C1N=C(N(CC)CC)S3
